# Supplementary material for: N-Acetyl Cysteine, Selenium, and Ascorbic Acid Rescue Diabetic Cardiac Hypertrophy via Mitochondrial-Associated Redox Regulators
Source: Molecules. 2021 Nov 30;26(23):7285. doi: 10.3390/molecules26237285 (PMC8659237; doi:10.3390/molecules26237285)
Supplement: Supplementary file 1 [file molecules-26-07285-s001.zip]

Archive with 1 entries (1 files):
- molecules-1458218-supplementary.pdf
